# Supplementary material for: Serum microRNA Profiles and Pathways in Hepatitis B-Associated Hepatocellular Carcinoma: A South African Study
Source: Int J Mol Sci. 2024 Jan 12;25(2):975. doi: 10.3390/ijms25020975 (PMC10815595; doi:10.3390/ijms25020975)
Supplement: Supplementary file 1 [file ijms-25-00975-s001.zip › Supplementary Table S3.xlsx]

## Sheet: Sheet1
miRNA Names	Target Gene IDs	Target Gene Names	Targets Resource
hsa-let-7a-5p	ENSG00000005339	CREBBP	TarBase v8.0
hsa-let-7a-5p	ENSG00000026103	FAS	TarBase v8.0
hsa-let-7a-5p	ENSG00000055208	TAB2	TarBase v8.0
hsa-let-7a-5p	ENSG00000065559	MAP2K4	TarBase v8.0
hsa-let-7a-5p	ENSG00000072736	NFATC3	TarBase v8.0
hsa-let-7a-5p	ENSG00000088888	MAVS	TarBase v8.0
hsa-let-7a-5p	ENSG00000095015	MAP3K1	TarBase v8.0
hsa-let-7a-5p	ENSG00000100030	MAPK1	TarBase v8.0
hsa-let-7a-5p	ENSG00000105397	TYK2	TarBase v8.0
hsa-let-7a-5p	ENSG00000106799	TGFBR1	TarBase v8.0
hsa-let-7a-5p	ENSG00000107643	MAPK8	TarBase v8.0
hsa-let-7a-5p	ENSG00000112242	E2F3	TarBase v8.0
hsa-let-7a-5p	ENSG00000115966	ATF2	TarBase v8.0
hsa-let-7a-5p	ENSG00000120868	APAF1	TarBase v8.0
hsa-let-7a-5p	ENSG00000123374	CDK2	TarBase v8.0
hsa-let-7a-5p	ENSG00000124762	CDKN1A	TarBase v8.0
hsa-let-7a-5p	ENSG00000126456	IRF3	TarBase v8.0
hsa-let-7a-5p	ENSG00000127666	TICAM1	TarBase v8.0
hsa-let-7a-5p	ENSG00000128272	ATF4	TarBase v8.0
hsa-let-7a-5p	ENSG00000132646	PCNA	TarBase v8.0
hsa-let-7a-5p	ENSG00000135341	MAP3K7	TarBase v8.0
hsa-let-7a-5p	ENSG00000136869	TLR4	TarBase v8.0
hsa-let-7a-5p	ENSG00000136997	MYC	TarBase v8.0
hsa-let-7a-5p	ENSG00000139687	RB1	TarBase v8.0
hsa-let-7a-5p	ENSG00000141510	TP53	TarBase v8.0
hsa-let-7a-5p	ENSG00000142798	HSPG2	TarBase v8.0
hsa-let-7a-5p	ENSG00000145386	CCNA2	TarBase v8.0
hsa-let-7a-5p	ENSG00000157764	BRAF	TarBase v8.0
hsa-let-7a-5p	ENSG00000162434	JAK1	TarBase v8.0
hsa-let-7a-5p	ENSG00000163513	TGFBR2	TarBase v8.0
hsa-let-7a-5p	ENSG00000164305	CASP3	TarBase v8.0
hsa-let-7a-5p	ENSG00000164924	YWHAZ	TarBase v8.0
hsa-let-7a-5p	ENSG00000166501	PRKCB	TarBase v8.0
hsa-let-7a-5p	ENSG00000167986	DDB1	TarBase v8.0
hsa-let-7a-5p	ENSG00000168040	FADD	TarBase v8.0
hsa-let-7a-5p	ENSG00000168610	STAT3	TarBase v8.0
hsa-let-7a-5p	ENSG00000171791	BCL2	TarBase v8.0
hsa-let-7a-5p	ENSG00000175305	CCNE2	TarBase v8.0
hsa-let-7a-5p	ENSG00000182158	CREB3L2	TarBase v8.0
hsa-let-7a-5p	ENSG00000183735	TBK1	TarBase v8.0
hsa-let-7a-5p	ENSG00000197122	SRC	TarBase v8.0
hsa-let-7a-5p	ENSG00000213281	NRAS	TarBase v8.0
hsa-let-7a-5p	ENSG00000213341	CHUK	TarBase v8.0
hsa-let-7a-5p	ENSG00000213676	ATF6B	TarBase v8.0
hsa-let-7a-5p	ENSG00000215301	DDX3X	TarBase v8.0
hsa-miR-320b	ENSG00000096968	JAK2	TarBase v8.0
hsa-miR-320b	ENSG00000100030	MAPK1	TarBase v8.0
hsa-miR-320b	ENSG00000112242	E2F3	TarBase v8.0
hsa-miR-320b	ENSG00000115415	STAT1	TarBase v8.0
hsa-miR-320b	ENSG00000117020	AKT3	TarBase v8.0
hsa-miR-320b	ENSG00000117461	PIK3R3	TarBase v8.0
hsa-miR-320b	ENSG00000145386	CCNA2	TarBase v8.0
hsa-miR-320b	ENSG00000146592	CREB5	TarBase v8.0
hsa-miR-320b	ENSG00000166949	SMAD3	TarBase v8.0
hsa-miR-320b	ENSG00000177606	JUN	TarBase v8.0
hsa-miR-320c	ENSG00000096968	JAK2	TarBase v8.0
hsa-miR-320c	ENSG00000100030	MAPK1	TarBase v8.0
hsa-miR-320c	ENSG00000112242	E2F3	TarBase v8.0
hsa-miR-320c	ENSG00000117020	AKT3	TarBase v8.0
hsa-miR-320c	ENSG00000117461	PIK3R3	TarBase v8.0
hsa-miR-320c	ENSG00000145386	CCNA2	TarBase v8.0
hsa-miR-320c	ENSG00000146592	CREB5	TarBase v8.0
hsa-miR-320c	ENSG00000166949	SMAD3	TarBase v8.0
hsa-miR-320c	ENSG00000177606	JUN	TarBase v8.0
